# Supplementary material for: Association between Preoperative Glucose Dysregulation and Delirium after Non-Cardiac Surgery
Source: J Clin Med. 2024 Feb 6;13(4):932. doi: 10.3390/jcm13040932 (PMC10889204; doi:10.3390/jcm13040932)
Supplement: Supplementary file 1 [file jcm-13-00932-s001.zip]

Archive with 1 entries (1 files):
- jcm-2796593-supplementary.pdf
